# Supplementary material for: Efficient Ensemble Learning with Curriculum-Based Masked Autoencoders for Retinal OCT Classification
Source: Diagnostics (Basel). 2026 Jan 6;16(2):179. doi: 10.3390/diagnostics16020179 (PMC12840412; doi:10.3390/diagnostics16020179)
Supplement: Supplementary file 1 [file diagnostics-16-00179-s001.zip]

Archive with 1 entries (1 files):
- diagnostics-4047868-supplementary.pdf
